# Supplementary material for: Non-Specific Effects of Prepartum Vaccination on Uterine Health and Fertility: A Retrospective Study on Periparturient Dairy Cows
Source: Animals (Basel). 2025 Sep 3;15(17):2589. doi: 10.3390/ani15172589 (PMC12427402; doi:10.3390/ani15172589)
Supplement: Supplementary file 1 [file animals-15-02589-s001.zip]

Archive with 3 entries (3 files):
- File S2.pdf
- File S3.docx
- Table S1.xlsx
