# Supplementary material for: Non-Specific Effects of Prepartum Vaccination on Uterine Health and Fertility: A Retrospective Study on Periparturient Dairy Cows
Source: Animals (Basel). 2025 Sep 3;15(17):2589. doi: 10.3390/ani15172589 (PMC12427402; doi:10.3390/ani15172589)
Supplement: Supplementary file 1 [file animals-15-02589-s001.zip › Table S1.xlsx]

## Sheet: S1 Table
S1 Table. Applied variables in the study
	Name	Definition, categories	Original data source	Level of data collection
1) Response variables
	RMC ("Retentio-Metritis-Complex")	Retained placenta and/or Metritis within day 1-21 postpartum	Health recording	cow-level
	Endometritis	Endometritis within day 22-56 postpartum	Milk recording	cow-level
	NRR56	Non-Return-Rate on day 56 after first service	Milk recording	cow-level
2) Independent variables
2 a) Vaccination related variables
	Time of vaccination	LATE: vaccination between 2.5 and 4 weeks before expected calving date EARLY: vaccination between 6 and 8 weeks before expected calving date	On-site survey	herd-level
	Type of vaccination	NON-LIVE: vaccination during the dry period with a vaccine, consisting of only non-live components; NON-VACC: no vaccination during the dry period MIXED: vaccination during the dry period with a vaccine, consisting of live and non-live components	On-site survey	herd-level
2 b) Farm management related variables
	Herd	Anonymized name of herd	Herd records	herd-level
	Calving year	Year of calving date	Herd records	cow-level
	Herd size	Annual total number of cows in herd, segmentated into the categories small [184, 987], medium [890, 1275] and large [1276, 2625]	Holding register	herd-level
	Access to pasture	Access to pasture during dry period: yes; no	On-site survey	herd-level
	Flooring	Deeplitter or slatted floor during transition period	On-site survey	herd-level
	Hygiene	Hygiene score between 1 and 4, documented on the date of on-site survey	On-site survey	herd-level
	Pen change	Change of pen to an individual box a few das or hours before calving	On-site survey	herd-level
2c) Cow and calving related variables
	Dystocia	Dystocia	Herd records	cow-level
	Multiples	Multiples	Herd records	cow-level
	Stillbirth	Stillbirth within the first 48 hours post partum	Herd records	cow-level
	Calf gender	male or female calf	Herd records	cow-level
	Parity	according to number of lactations of the cow: primiparous; secondiparous; multiparous	Herd records	cow-level
	Dry period	Length of the dry period in days	On-site survey	herd-level
	First lactation age	Calving date of first calving – birth date, assigned to the categories: low (<= 700 days), medium (701-750 days), high (>750 days)	Herd records	cow-level
	Calving season	March-May=spring, June-August= summer, September-November=autumn, December-February=winter	Herd records	cow-level
	ECM 305	Energy corrected milk yield in 305 days lactation	Milk recording	cow-level
	ECM FTD	Energy corrected milk yield on the first day of milk recording	Milk recording	cow-level
	Risk of ketosis	Ketotic risk was assumed, if the fat-protein-ratio exceeds 1.4 and lower limits of protein content (Emin) are undercut or upper limits of fat content (Fmax) are passed. Emin = (4,11 -0,023 kg milk/day) (1 - 0,35/3,51) Fmax = (5,06 -0,033 kg milk/day) (1 + 0,68/4,20)	Milk recording	cow-level
	SCC	Logarithm of somatic cell count on the first day of milk recording	Milk recording	cow-level
